# Supplementary material for: siRNA Treatment Enhances Collagen Fiber Formation in Tissue-Engineered Meniscus via Transient Inhibition of Aggrecan Production
Source: Bioengineering (Basel). 2024 Dec 23;11(12):1308. doi: 10.3390/bioengineering11121308 (PMC11727199; doi:10.3390/bioengineering11121308)
Supplement: Supplementary file 1 [file bioengineering-11-01308-s001.zip]

Archive with 8 entries (8 files):
- .DS_Store
- Lopez et al Supplemental Figure Captions.pdf
- SIFigure1.tif
- SIFigure2.tif
- SIFigure3.tif
- SIFigure4.tiff
- SIFigure5.tif
- SIFigure6.tif
